# Supplementary material for: Data on occurrence of miRNA precursors in the Cucurbita maxima phloem sap
Source: Data Brief. 2020 Jan 3;28:105083. doi: 10.1016/j.dib.2019.105083 (PMC7093818; doi:10.1016/j.dib.2019.105083)
Supplement: Multimedia component 2 [file mmc2.xml]

<?xml version="1.0" encoding="utf-8" standalone="no"?>
<data>
  <datasets>
    <author>solovyev@belozersky.msu.ru</author>
    <type>0</type>
    <dataset>
      <value>6</value>
      <reason>Other (please explain)</reason>
      <comments>Raw data are provided in Supplementary Fig. S1.</comments>
    </dataset>
  </datasets>
</data>
